# Supplementary material for: Factors associated with patient adherence to medical recommendations during a health crisis
Source: PLoS One. 2026 Mar 19;21(3):e0345375. doi: 10.1371/journal.pone.0345375 (PMC13001919; doi:10.1371/journal.pone.0345375)
Supplement: S1 Table — An excel table that includes regression coefficients and odds ratios for main effects models, with 95% confidence limits and FDR-adjusted p-values, for each adherence outcome. (CSV) [file pone.0345375.s001.csv]

Data.Level	Predicted.Variable	Effect	Coefficient	Odds.Ratio	Lower95%CL	Upper95%CL	FDR_adjusted_Pvalue	signif.FDR?
Patient	chest_result_DAY7	(Intercept)	0.776549654	2.173958402	2.021974142	2.337366753	1.46E-96	*
Patient	chest_result_DAY7	lock.periodlockdown 1	0.098939071	1.103999032	0.887105224	1.373922539	0.451995978
Patient	chest_result_DAY7	lock.periodlockdown 2	0.105675247	1.111460868	0.902727966	1.368457949	0.397456404
Patient	chest_result_DAY7	lock.periodlockdown 3	0.136515803	1.146272993	0.992800689	1.323469845	0.10174397
Patient	chest_result_DAY7	lock.periodafter social restrictions	-0.342868751	0.709731357	0.680249131	0.740491353	2.08E-55	*
Patient	chest_result_DAY7	lock.periodbetween lockdowns	-0.003142784	0.996862149	0.93710783	1.060426679	0.945960888
Patient	chest_result_DAY7	ageGroup4_4-19	-0.207188239	0.812866622	0.753533021	0.876872184	2.48E-07	*
Patient	chest_result_DAY7	ageGroup4_20-59	-0.301079091	0.740019241	0.694437378	0.788593032	8.46E-20	*
Patient	chest_result_DAY7	ageGroup4_60	0.076146076	1.079120196	1.008219721	1.155006566	0.046953487	*
Patient	chest_result_DAY7	diag.combCough + Fever	0.477471047	1.61199259	1.495850219	1.737152608	4.61E-35	*
Patient	chest_result_DAY7	diag.combFever	0.196490618	1.217123902	1.148431922	1.289924603	1.22E-10	*
Patient	chest_result_DAY7	genderFemale	-0.03091527	0.96955772	0.932944542	1.007607773	0.170166662
Patient	chest_result_DAY7	clinic_sectorRural	-0.361651978	0.696524732	0.645225489	0.751902567	9.48E-20	*
Patient	chest_result_DAY7	clinic_sectorBedouin	0.176208042	1.192686162	1.127257043	1.261912967	2.97E-09	*
Patient	chest_result_DAY7	visit_typeTelephone call	-0.163389296	0.849260511	0.790060848	0.912896034	2.55E-05	*
Patient	chest_result_DAY7	seasonwinter	-0.075825366	0.926978074	0.891365909	0.964013028	0.000369505	*
Patient	lab_result_DAY7_CBC	(Intercept)	-0.286197673	0.751114127	0.712391949	0.791941054	1.80E-25	*
Patient	lab_result_DAY7_CBC	lock.periodlockdown 1	-0.2414612	0.78547928	0.641849829	0.9612493	0.033427352	*
Patient	lab_result_DAY7_CBC	lock.periodlockdown 2	-0.096402525	0.90809841	0.77540118	1.063504601	0.298241949
Patient	lab_result_DAY7_CBC	lock.periodlockdown 3	0.071380761	1.073990082	0.953509944	1.20969341	0.305041672
Patient	lab_result_DAY7_CBC	lock.periodafter social restrictions	-0.027493803	0.972880712	0.940374792	1.006510263	0.168458269
Patient	lab_result_DAY7_CBC	lock.periodbetween lockdowns	-0.068828676	0.933486595	0.890077066	0.979013229	0.009061848	*
Patient	lab_result_DAY7_CBC	ageGroup4_4-19	0.152716445	1.164994592	1.115336846	1.216863232	2.46E-11	*
Patient	lab_result_DAY7_CBC	ageGroup4_20-59	0.333659926	1.396068296	1.335789638	1.459067081	1.17E-48	*
Patient	lab_result_DAY7_CBC	ageGroup4_60	0.599850748	1.821846865	1.726027247	1.922985865	1.54E-103	*
Patient	lab_result_DAY7_CBC	diag.combCough + Fever	0.732764281	2.080824648	1.927451573	2.246402077	2.68E-77	*
Patient	lab_result_DAY7_CBC	diag.combFever	0.635662325	1.888272378	1.814748735	1.964774796	5.79E-214	*
Patient	lab_result_DAY7_CBC	genderFemale	0.004306969	1.004316258	0.973882269	1.035701314	0.836089907
Patient	lab_result_DAY7_CBC	clinic_sectorRural	-0.259407381	0.771508661	0.725710925	0.820196574	4.19E-16	*
Patient	lab_result_DAY7_CBC	clinic_sectorBedouin	0.291331392	1.338207982	1.287631089	1.390771486	1.17E-48	*
Patient	lab_result_DAY7_CBC	visit_typeTelephone call	-0.078457246	0.924541587	0.866000857	0.987039607	0.033299826	*
Patient	lab_result_DAY7_CBC	seasonwinter	-0.014468309	0.985635854	0.955810509	1.016391876	0.433481077
Patient	lab_result_DAY7_CRP	(Intercept)	0.153141733	1.165490156	1.044766135	1.300163987	0.011688058	*
Patient	lab_result_DAY7_CRP	lock.periodlockdown 1	-0.330743756	0.718389228	0.494012689	1.044675764	0.129760261
Patient	lab_result_DAY7_CRP	lock.periodlockdown 2	-0.072352624	0.930202826	0.686139922	1.26107995	0.704092902
Patient	lab_result_DAY7_CRP	lock.periodlockdown 3	0.091638135	1.095968158	0.852149808	1.409548169	0.554595543
Patient	lab_result_DAY7_CRP	lock.periodafter social restrictions	-0.043275766	0.957647267	0.895563361	1.024035069	0.267900024
Patient	lab_result_DAY7_CRP	lock.periodbetween lockdowns	-0.067596427	0.934637592	0.850199789	1.027461356	0.221407602
Patient	lab_result_DAY7_CRP	ageGroup4_4-19	0.130506179	1.139404981	1.052695683	1.233256421	0.002757442	*
Patient	lab_result_DAY7_CRP	ageGroup4_20-59	0.39631533	1.48633793	1.366320921	1.616897178	1.31E-19	*
Patient	lab_result_DAY7_CRP	ageGroup4_60	0.611424627	1.843055195	1.651829979	2.056417729	4.62E-27	*
Patient	lab_result_DAY7_CRP	diag.combCough + Fever	0.492771534	1.636846515	1.412675731	1.896589893	1.86E-10	*
Patient	lab_result_DAY7_CRP	diag.combFever	0.50016463	1.648992722	1.525516888	1.782462729	1.79E-35	*
Patient	lab_result_DAY7_CRP	genderFemale	-0.016937052	0.983205574	0.925398651	1.044623524	0.647378999
Patient	lab_result_DAY7_CRP	clinic_sectorRural	-0.153599561	0.857615375	0.753971491	0.975506555	0.033466497	*
Patient	lab_result_DAY7_CRP	clinic_sectorBedouin	0.227841497	1.255886248	1.162337952	1.35696358	2.48E-08	*
Patient	lab_result_DAY7_CRP	visit_typeTelephone call	-0.224522789	0.798897371	0.711752817	0.896711602	0.000353799	*
Patient	lab_result_DAY7_CRP	seasonwinter	-0.030711934	0.969754887	0.912124906	1.031026052	0.401050175
Patient	lab_result_DAY7_Throat	(Intercept)	2.684540617	14.6514692	12.29478078	17.45989243	3.29E-196	*
Patient	lab_result_DAY7_Throat	lock.periodlockdown 1	-0.602701612	0.547330961	0.277195609	1.080721237	0.129760261
Patient	lab_result_DAY7_Throat	lock.periodlockdown 2	-0.215240379	0.806347588	0.443428581	1.466293471	0.554815365
Patient	lab_result_DAY7_Throat	lock.periodlockdown 3	-0.45198822	0.636361666	0.434958592	0.93102235	0.033781035	*
Patient	lab_result_DAY7_Throat	lock.periodafter social restrictions	-0.139124526	0.870119669	0.786019727	0.963217859	0.013869261	*
Patient	lab_result_DAY7_Throat	lock.periodbetween lockdowns	-0.233283198	0.791929269	0.679170584	0.923408614	0.006042404	*
Patient	lab_result_DAY7_Throat	ageGroup4_4-19	-0.040790454	0.960030279	0.86778951	1.062075685	0.50539972
Patient	lab_result_DAY7_Throat	ageGroup4_20-59	-0.2345738	0.790907863	0.676951286	0.924047654	0.006365633	*
Patient	lab_result_DAY7_Throat	ageGroup4_60	0.285627246	1.330596377	0.900930748	1.965175152	0.211561688
Patient	lab_result_DAY7_Throat	diag.combCough + Fever	-0.2087629	0.81158764	0.63690462	1.03418075	0.138300546
Patient	lab_result_DAY7_Throat	diag.combFever	-0.218444215	0.803768317	0.698127068	0.925395299	0.005036353	*
Patient	lab_result_DAY7_Throat	genderFemale	-0.146076639	0.864091477	0.787514224	0.948115042	0.004466026	*
Patient	lab_result_DAY7_Throat	clinic_sectorRural	-0.064853468	0.937204784	0.803898133	1.092617051	0.485422684
Patient	lab_result_DAY7_Throat	clinic_sectorBedouin	0.928683636	2.531175037	2.106924359	3.04085291	1.88E-22	*
Patient	lab_result_DAY7_Throat	visit_typeTelephone call	-1.150603034	0.316445884	0.262597658	0.381336218	8.35E-33	*
Patient	lab_result_DAY7_Throat	seasonwinter	0.052193013	1.053579077	0.959038453	1.157439379	0.348040481
Patient	drug_purchase_DAY7_Penicillin	(Intercept)	-0.576780662	0.561703773	0.514887227	0.612777153	1.20E-37	*
Patient	drug_purchase_DAY7_Penicillin	lock.periodlockdown 1	-0.510184007	0.600385094	0.378322492	0.952790988	0.050024993
Patient	drug_purchase_DAY7_Penicillin	lock.periodlockdown 2	-1.332463267	0.263826585	0.174173864	0.399626357	1.05E-09	*
Patient	drug_purchase_DAY7_Penicillin	lock.periodlockdown 3	-0.828553115	0.436680656	0.328351953	0.580748779	3.72E-08	*
Patient	drug_purchase_DAY7_Penicillin	lock.periodafter social restrictions	0.855702822	2.353027559	2.226517747	2.486725606	1.50E-200	*
Patient	drug_purchase_DAY7_Penicillin	lock.periodbetween lockdowns	-0.731707526	0.48108682	0.434009381	0.533270797	4.11E-43	*
Patient	drug_purchase_DAY7_Penicillin	ageGroup4_4-19	-0.118270587	0.888455616	0.836603815	0.943521135	0.000308838	*
Patient	drug_purchase_DAY7_Penicillin	ageGroup4_20-59	0.314011182	1.368905043	1.253896578	1.494462183	9.31E-12	*
Patient	drug_purchase_DAY7_Penicillin	ageGroup4_60	0.18210102	1.199735385	1.066743087	1.349308012	0.005036353	*
Patient	drug_purchase_DAY7_Penicillin	diag.combCough + Fever	-0.082199875	0.921087838	0.820830065	1.03359129	0.221407602
Patient	drug_purchase_DAY7_Penicillin	diag.combFever	-0.121940466	0.885201066	0.828786732	0.945455444	0.000691844	*
Patient	drug_purchase_DAY7_Penicillin	genderFemale	-0.036151678	0.96449399	0.915411831	1.016207816	0.233199919
Patient	drug_purchase_DAY7_Penicillin	clinic_sectorRural	-0.239912849	0.786696419	0.681674636	0.907898318	0.0023593	*
Patient	drug_purchase_DAY7_Penicillin	clinic_sectorBedouin	-0.270323414	0.763132647	0.722585009	0.805955602	1.54E-21	*
Patient	drug_purchase_DAY7_Penicillin	visit_typeTelephone call	-0.164222917	0.848552844	0.740795102	0.971985274	0.032129891	*
Patient	drug_purchase_DAY7_Penicillin	seasonwinter	-0.078853562	0.924175249	0.876961147	0.973931278	0.006412587	*
Patient	drug_purchase_DAY7_Cephalosporine	(Intercept)	1.166273614	3.210008593	2.418460052	4.260626576	2.84E-15	*
Patient	drug_purchase_DAY7_Cephalosporine	lock.periodlockdown 1	-0.015931175	0.984195055	0.537087234	1.803505733	0.96752247
Patient	drug_purchase_DAY7_Cephalosporine	lock.periodlockdown 2	-0.651792816	0.521110683	0.316528927	0.857919519	0.019084915	*
Patient	drug_purchase_DAY7_Cephalosporine	lock.periodlockdown 3	-0.090309299	0.913648551	0.602759664	1.384886422	0.729007914
Patient	drug_purchase_DAY7_Cephalosporine	lock.periodafter social restrictions	0.107120763	1.113068664	0.96947105	1.277935891	0.182187135
Patient	drug_purchase_DAY7_Cephalosporine	lock.periodbetween lockdowns	-0.136826492	0.872121533	0.733399655	1.037082529	0.174632019
Patient	drug_purchase_DAY7_Cephalosporine	ageGroup4_4-19	-0.008134653	0.991898343	0.747903142	1.315494304	0.96752247
Patient	drug_purchase_DAY7_Cephalosporine	ageGroup4_20-59	0.446754543	1.563230546	1.223209583	1.997768636	0.000833134	*
Patient	drug_purchase_DAY7_Cephalosporine	ageGroup4_60	0.872057922	2.391827988	1.846345479	3.098467317	1.41E-10	*
Patient	drug_purchase_DAY7_Cephalosporine	diag.combCough + Fever	0.021394541	1.021625045	0.780946683	1.336477579	0.916894725
Patient	drug_purchase_DAY7_Cephalosporine	diag.combFever	-0.041696859	0.959160497	0.833447096	1.103835941	0.628048341
Patient	drug_purchase_DAY7_Cephalosporine	genderFemale	0.037672343	1.038390941	0.91686698	1.176022007	0.625647386
Patient	drug_purchase_DAY7_Cephalosporine	clinic_sectorRural	-0.402373847	0.668730696	0.537686788	0.831712353	0.000713346	*
Patient	drug_purchase_DAY7_Cephalosporine	clinic_sectorBedouin	-0.409105968	0.66424384	0.569359988	0.774940089	5.66E-07	*
Patient	drug_purchase_DAY7_Cephalosporine	visit_typeTelephone call	-0.79781848	0.450310254	0.378495635	0.535750763	1.01E-18	*
Patient	drug_purchase_DAY7_Cephalosporine	seasonwinter	-0.103174642	0.901969438	0.801344154	1.015230302	0.134025418
Patient	drug_purchase_DAY7_Macrolide	(Intercept)	0.257594019	1.293813448	1.133811893	1.476394145	0.000341227	*
Patient	drug_purchase_DAY7_Macrolide	lock.periodlockdown 1	0.769100179	2.157823725	1.200599754	3.878231037	0.018921028	*
Patient	drug_purchase_DAY7_Macrolide	lock.periodlockdown 2	-0.144263072	0.865659988	0.565262347	1.32569809	0.579500129
Patient	drug_purchase_DAY7_Macrolide	lock.periodlockdown 3	-0.05540317	0.94610363	0.65968058	1.356887116	0.822027751
Patient	drug_purchase_DAY7_Macrolide	lock.periodafter social restrictions	-1.1161352	0.327543241	0.294895445	0.363805466	3.95E-95	*
Patient	drug_purchase_DAY7_Macrolide	lock.periodbetween lockdowns	-0.131727628	0.876579718	0.760359109	1.010564604	0.111200946
Patient	drug_purchase_DAY7_Macrolide	ageGroup4_4-19	-0.247307907	0.780900212	0.701071604	0.869818628	1.95E-05	*
Patient	drug_purchase_DAY7_Macrolide	ageGroup4_20-59	-1.223283476	0.294262376	0.255014993	0.339550019	8.08E-62	*
Patient	drug_purchase_DAY7_Macrolide	ageGroup4_60	-1.046407593	0.351197129	0.292099027	0.422252085	5.85E-28	*
Patient	drug_purchase_DAY7_Macrolide	diag.combCough + Fever	-0.002503076	0.997500054	0.856367037	1.161892407	0.974345344
Patient	drug_purchase_DAY7_Macrolide	diag.combFever	0.07304014	1.075773717	0.966913905	1.19688949	0.236710278
Patient	drug_purchase_DAY7_Macrolide	genderFemale	-0.009688342	0.990358439	0.907831325	1.080387746	0.8740662
Patient	drug_purchase_DAY7_Macrolide	clinic_sectorRural	0.013842268	1.013938516	0.802020282	1.281852015	0.941505696
Patient	drug_purchase_DAY7_Macrolide	clinic_sectorBedouin	-0.329493624	0.719287872	0.654587288	0.790383577	2.73E-11	*
Patient	drug_purchase_DAY7_Macrolide	visit_typeTelephone call	0.186447254	1.204961064	0.953445567	1.52282544	0.172444693
Patient	drug_purchase_DAY7_Macrolide	seasonwinter	0.06178737	1.063736139	0.973095077	1.16282016	0.233199919
