# Supplementary material for: Factors associated with patient adherence to medical recommendations during a health crisis
Source: PLoS One. 2026 Mar 19;21(3):e0345375. doi: 10.1371/journal.pone.0345375 (PMC13001919; doi:10.1371/journal.pone.0345375)
Supplement: S2 Table — An Excel table that includes regression coefficients and odds ratios for main effects and interaction effects models, with 95% confidence limits and FDR-adjusted p-values, for each adherence outcome. (CSV) [file pone.0345375.s002.csv]

Data.Level	Predicted.Variable	Effect	Coefficient	Odds.Ratio	Lower95%CL	Upper95%CL	FDR_adjusted_Pvalue	signif.FDR?	Odds.Ratio.Interaction
Patient	chest_result_DAY7	(Intercept)	0.720255127	2.054957418	1.870221129	2.257941548	2.91E-49	*	NA
Patient	chest_result_DAY7	restrict3during social restrictions	0.213469699	1.237965987	1.021258055	1.500658699	0.070293919		NA
Patient	chest_result_DAY7	restrict3after social restrictions	-0.302585033	0.738905654	0.649380593	0.840772841	1.91E-05	*	NA
Patient	chest_result_DAY7	ageGroup4_4-19	-0.139356489	0.869917857	0.781991079	0.967731089	0.029285661	*	NA
Patient	chest_result_DAY7	ageGroup4_20-59	-0.246919591	0.781203507	0.712814152	0.856154324	6.04E-07	*	NA
Patient	chest_result_DAY7	ageGroup4_60	0.161704174	1.175512443	1.065212392	1.297233785	0.00435056	*	NA
Patient	chest_result_DAY7	diag.combCough + Fever	0.417635125	1.518366559	1.372287113	1.679996108	4.11E-15	*	NA
Patient	chest_result_DAY7	diag.combFever	0.187936578	1.206756978	1.112787231	1.308662037	2.34E-05	*	NA
Patient	chest_result_DAY7	genderFemale	-0.030590734	0.969872427	0.933224632	1.007959384	0.241143212		NA
Patient	chest_result_DAY7	clinic_sectorRural	-0.362126688	0.696194163	0.644892594	0.7515768	1.63E-19	*	NA
Patient	chest_result_DAY7	clinic_sectorBedouin	0.176367663	1.192876555	1.127381369	1.262176682	4.82E-09	*	NA
Patient	chest_result_DAY7	visit_typeTelephone call	-0.158517098	0.853408372	0.793869341	0.917412743	7.18E-05	*	NA
Patient	chest_result_DAY7	seasonwinter	-0.068471623	0.933819959	0.898448498	0.970583976	0.001784999	*	NA
Patient	chest_result_DAY7	restrict3during social restrictions:ageGroup4_4-19	-0.134527442	0.87412889	0.677988461	1.127012273	0.496983096		1
Patient	chest_result_DAY7	restrict3after social restrictions:ageGroup4_4-19	-0.11487316	0.891479212	0.758037075	1.048412026	0.312492789		0.738905654
Patient	chest_result_DAY7	restrict3during social restrictions:ageGroup4_20-59	-0.097407979	0.907185818	0.742520828	1.108367708	0.537463577		1
Patient	chest_result_DAY7	restrict3after social restrictions:ageGroup4_20-59	-0.093559923	0.910683445	0.794719631	1.043568454	0.329783194		0.738905654
Patient	chest_result_DAY7	restrict3during social restrictions:ageGroup4_60	-0.357874823	0.699160588	0.566956346	0.862192533	0.002803334	*	0.699160588
Patient	chest_result_DAY7	restrict3after social restrictions:ageGroup4_60	-0.05412559	0.947313126	0.819245642	1.095400589	0.634187087		0.738905654
Patient	chest_result_DAY7	restrict3during social restrictions:diag.combCough + Fever	0.052711728	1.054125726	0.812650262	1.367354567	0.803659184		1
Patient	chest_result_DAY7	restrict3after social restrictions:diag.combCough + Fever	0.165622145	1.1801271	1.005246075	1.385431894	0.098854193		0.738905654
Patient	chest_result_DAY7	restrict3during social restrictions:diag.combFever	-0.200559671	0.818272661	0.683857849	0.979107206	0.068442365		1
Patient	chest_result_DAY7	restrict3after social restrictions:diag.combFever	0.099670604	1.104806939	0.974417844	1.252643699	0.241143212		0.738905654
Patient	lab_result_DAY7_CBC	(Intercept)	-0.280670247	0.75527735	0.707083236	0.806756328	5.56E-16	*	NA
Patient	lab_result_DAY7_CBC	restrict3during social restrictions	-0.147268128	0.863062535	0.765317056	0.973291963	0.042412447	*	NA
Patient	lab_result_DAY7_CBC	restrict3after social restrictions	-0.018932234	0.981245855	0.892975753	1.078241402	0.803659184		NA
Patient	lab_result_DAY7_CBC	ageGroup4_4-19	0.163984304	1.178195822	1.109103213	1.251592619	5.11E-07	*	NA
Patient	lab_result_DAY7_CBC	ageGroup4_20-59	0.341573961	1.407160664	1.322314233	1.497451275	5.80E-26	*	NA
Patient	lab_result_DAY7_CBC	ageGroup4_60	0.57660965	1.779993388	1.649286894	1.921058413	2.57E-48	*	NA
Patient	lab_result_DAY7_CBC	diag.combCough + Fever	0.700690506	2.015143695	1.81477792	2.23763143	4.45E-38	*	NA
Patient	lab_result_DAY7_CBC	diag.combFever	0.618641986	1.856405304	1.755660304	1.962931353	8.44E-103	*	NA
Patient	lab_result_DAY7_CBC	genderFemale	0.004706277	1.004717369	0.974264388	1.036122232	0.853282593		NA
Patient	lab_result_DAY7_CBC	clinic_sectorRural	-0.259041148	0.771791265	0.725964822	0.820510496	8.00E-16	*	NA
Patient	lab_result_DAY7_CBC	clinic_sectorBedouin	0.293190249	1.340697833	1.289985881	1.393403374	8.46E-49	*	NA
Patient	lab_result_DAY7_CBC	visit_typeTelephone call	-0.083521522	0.919871289	0.86146856	0.982233396	0.034313569	*	NA
Patient	lab_result_DAY7_CBC	seasonwinter	-0.006630541	0.993391393	0.963753118	1.023941133	0.790663654		NA
Patient	lab_result_DAY7_CBC	restrict3during social restrictions:ageGroup4_4-19	0.074751821	1.077616676	0.94190306	1.232884517	0.473400559		0.863062535
Patient	lab_result_DAY7_CBC	restrict3after social restrictions:ageGroup4_4-19	-0.062129184	0.939761476	0.854893587	1.03305446	0.362708378		1
Patient	lab_result_DAY7_CBC	restrict3during social restrictions:ageGroup4_20-59	0.091649124	1.095980201	0.968618139	1.240088899	0.287046058		0.863062535
Patient	lab_result_DAY7_CBC	restrict3after social restrictions:ageGroup4_20-59	-0.067932479	0.934323558	0.847470511	1.030077743	0.322675278		1
Patient	lab_result_DAY7_CBC	restrict3during social restrictions:ageGroup4_60	0.076708053	1.079726808	0.931149491	1.252011617	0.50375012		0.863062535
Patient	lab_result_DAY7_CBC	restrict3after social restrictions:ageGroup4_60	0.035431175	1.036066338	0.919636347	1.167236876	0.7199844		1
Patient	lab_result_DAY7_CBC	restrict3during social restrictions:diag.combCough + Fever	0.086047358	1.08985794	0.851642432	1.394705437	0.662919095		0.863062535
Patient	lab_result_DAY7_CBC	restrict3after social restrictions:diag.combCough + Fever	0.053789136	1.055262062	0.893300904	1.246587811	0.701101836		1
Patient	lab_result_DAY7_CBC	restrict3during social restrictions:diag.combFever	0.065665794	1.06786977	0.954538399	1.194656858	0.4350792		0.863062535
Patient	lab_result_DAY7_CBC	restrict3after social restrictions:diag.combFever	0.020099665	1.020303024	0.934319914	1.114198944	0.780583416		1
Patient	lab_result_DAY7_CRP	(Intercept)	0.195659271	1.21611247	1.052311556	1.405410338	0.02308959	*	NA
Patient	lab_result_DAY7_CRP	restrict3during social restrictions	-0.237852199	0.788319197	0.611617016	1.016072379	0.144105621		NA
Patient	lab_result_DAY7_CRP	restrict3after social restrictions	-0.078791124	0.924232954	0.758484256	1.126202089	0.619203676		NA
Patient	lab_result_DAY7_CRP	ageGroup4_4-19	0.175889769	1.192306622	1.06105746	1.339790855	0.00983919	*	NA
Patient	lab_result_DAY7_CRP	ageGroup4_20-59	0.404845682	1.499071148	1.319799816	1.702693303	2.50E-09	*	NA
Patient	lab_result_DAY7_CRP	ageGroup4_60	0.545012405	1.724629776	1.459670278	2.037684749	8.40E-10	*	NA
Patient	lab_result_DAY7_CRP	diag.combCough + Fever	0.433028472	1.541920122	1.249617948	1.902595641	0.000211817	*	NA
Patient	lab_result_DAY7_CRP	diag.combFever	0.422078474	1.525128202	1.358702869	1.711938708	5.02E-12	*	NA
Patient	lab_result_DAY7_CRP	genderFemale	-0.01746249	0.982689096	0.92489369	1.044096062	0.7199844		NA
Patient	lab_result_DAY7_CRP	clinic_sectorRural	-0.151334196	0.859560389	0.755607417	0.97781473	0.053799344		NA
Patient	lab_result_DAY7_CRP	clinic_sectorBedouin	0.228378034	1.256560258	1.162858106	1.357812852	3.85E-08	*	NA
Patient	lab_result_DAY7_CRP	visit_typeTelephone call	-0.235407491	0.790248764	0.703583557	0.887589119	0.000260807	*	NA
Patient	lab_result_DAY7_CRP	seasonwinter	-0.022333761	0.977913791	0.920580456	1.03881782	0.634187087		NA
Patient	lab_result_DAY7_CRP	restrict3during social restrictions:ageGroup4_4-19	-0.099454552	0.905331095	0.713811881	1.148235849	0.598003668		1
Patient	lab_result_DAY7_CRP	restrict3after social restrictions:ageGroup4_4-19	-0.082566244	0.920750442	0.775983013	1.09252569	0.537914839		1
Patient	lab_result_DAY7_CRP	restrict3during social restrictions:ageGroup4_20-59	0.033661703	1.034234669	0.81543789	1.311738593	0.853282593		1
Patient	lab_result_DAY7_CRP	restrict3after social restrictions:ageGroup4_20-59	-0.043207186	0.957712945	0.797599658	1.149968002	0.773078909		1
Patient	lab_result_DAY7_CRP	restrict3during social restrictions:ageGroup4_60	0.075428212	1.078345813	0.798000296	1.457179524	0.760365594		1
Patient	lab_result_DAY7_CRP	restrict3after social restrictions:ageGroup4_60	0.13069379	1.139618765	0.895398081	1.450450874	0.484706092		1
Patient	lab_result_DAY7_CRP	restrict3during social restrictions:diag.combCough + Fever	0.556855854	1.745176775	1.064342449	2.861524482	0.066609466		1
Patient	lab_result_DAY7_CRP	restrict3after social restrictions:diag.combCough + Fever	-0.042987042	0.957923803	0.698464105	1.313765453	0.853282593		1
Patient	lab_result_DAY7_CRP	restrict3during social restrictions:diag.combFever	0.245862663	1.278723946	1.033491979	1.582145737	0.058511138		1
Patient	lab_result_DAY7_CRP	restrict3after social restrictions:diag.combFever	0.08734122	1.091268979	0.918883277	1.295994838	0.50919205		1
Patient	lab_result_DAY7_Throat	(Intercept)	2.698405372	14.856023	11.9115862	18.52829805	1.78E-124	*	NA
Patient	lab_result_DAY7_Throat	restrict3during social restrictions	-0.372457041	0.689039252	0.436712148	1.087157965	0.225857401		NA
Patient	lab_result_DAY7_Throat	restrict3after social restrictions	-0.128362622	0.879534383	0.628827392	1.230195663	0.634187087		NA
Patient	lab_result_DAY7_Throat	ageGroup4_4-19	-0.038106419	0.962610495	0.833873333	1.111222686	0.744980581		NA
Patient	lab_result_DAY7_Throat	ageGroup4_20-59	-0.294814363	0.744669813	0.601118426	0.9225023	0.020405113	*	NA
Patient	lab_result_DAY7_Throat	ageGroup4_60	0.405988223	1.500784877	0.850728566	2.647560384	0.308545474		NA
Patient	lab_result_DAY7_Throat	diag.combCough + Fever	-0.143128283	0.866642887	0.617980465	1.215361868	0.598003668		NA
Patient	lab_result_DAY7_Throat	diag.combFever	-0.229579174	0.794868034	0.656117638	0.962960228	0.048549025	*	NA
Patient	lab_result_DAY7_Throat	genderFemale	-0.147424646	0.862927461	0.78644101	0.946852712	0.006080485	*	NA
Patient	lab_result_DAY7_Throat	clinic_sectorRural	-0.064229641	0.93778962	0.804306373	1.093425839	0.598003668		NA
Patient	lab_result_DAY7_Throat	clinic_sectorBedouin	0.930412759	2.535555534	2.110405933	3.046353201	2.92E-22	*	NA
Patient	lab_result_DAY7_Throat	visit_typeTelephone call	-1.161661762	0.312965674	0.259602039	0.377298705	5.39E-33	*	NA
Patient	lab_result_DAY7_Throat	seasonwinter	0.048474836	1.049668958	0.956624241	1.151763539	0.502762895		NA
Patient	lab_result_DAY7_Throat	restrict3during social restrictions:ageGroup4_4-19	0.087467577	1.091406877	0.80693013	1.476173621	0.7199844		1
Patient	lab_result_DAY7_Throat	restrict3after social restrictions:ageGroup4_4-19	-0.042000926	0.958868893	0.769305087	1.195142952	0.814895917		1
Patient	lab_result_DAY7_Throat	restrict3during social restrictions:ageGroup4_20-59	0.076648737	1.079662764	0.686092448	1.699000895	0.839449897		1
Patient	lab_result_DAY7_Throat	restrict3after social restrictions:ageGroup4_20-59	0.141526702	1.152031265	0.816566803	1.625312259	0.604138604		1
Patient	lab_result_DAY7_Throat	restrict3during social restrictions:ageGroup4_60	-0.238845208	0.787536777	0.248484636	2.495986012	0.803659184		1
Patient	lab_result_DAY7_Throat	restrict3after social restrictions:ageGroup4_60	-0.224301903	0.799073855	0.340609395	1.874637151	0.744980581		1
Patient	lab_result_DAY7_Throat	restrict3during social restrictions:diag.combCough + Fever	0.239544527	1.270670263	0.535121576	3.017263722	0.732864755		1
Patient	lab_result_DAY7_Throat	restrict3after social restrictions:diag.combCough + Fever	-0.230613852	0.794046026	0.473646848	1.331179747	0.574301838		1
Patient	lab_result_DAY7_Throat	restrict3during social restrictions:diag.combFever	0.073122602	1.075862431	0.699452697	1.65483667	0.839449897		1
Patient	lab_result_DAY7_Throat	restrict3after social restrictions:diag.combFever	0.0096808	1.00972781	0.739968927	1.377828465	0.963290921		1
Patient	drug_purchase_DAY7_Penicillin	(Intercept)	-0.775023516	0.460692947	0.414333021	0.512240109	3.21E-45	*	NA
Patient	drug_purchase_DAY7_Penicillin	restrict3during social restrictions	-0.942724735	0.389564927	0.305102805	0.49740884	2.69E-13	*	NA
Patient	drug_purchase_DAY7_Penicillin	restrict3after social restrictions	1.352019665	3.865224112	3.360408317	4.445875628	3.23E-78	*	NA
Patient	drug_purchase_DAY7_Penicillin	ageGroup4_4-19	-0.064622399	0.937421368	0.859171781	1.022797582	0.287046058		NA
Patient	drug_purchase_DAY7_Penicillin	ageGroup4_20-59	0.740637212	2.097271495	1.873028997	2.348360719	1.49E-36	*	NA
Patient	drug_purchase_DAY7_Penicillin	ageGroup4_60	0.554843291	1.741668028	1.501188422	2.020670741	1.61E-12	*	NA
Patient	drug_purchase_DAY7_Penicillin	diag.combCough + Fever	-0.086145213	0.917460994	0.782401207	1.075835094	0.484706092		NA
Patient	drug_purchase_DAY7_Penicillin	diag.combFever	0.005120791	1.005133924	0.917896719	1.100662182	0.935640239		NA
Patient	drug_purchase_DAY7_Penicillin	genderFemale	-0.02443124	0.975864787	0.925888234	1.028538917	0.555633035		NA
Patient	drug_purchase_DAY7_Penicillin	clinic_sectorRural	-0.201782775	0.81727244	0.708389492	0.942891233	0.017235515	*	NA
Patient	drug_purchase_DAY7_Penicillin	clinic_sectorBedouin	-0.282314906	0.754036197	0.713631307	0.796728759	1.02E-22	*	NA
Patient	drug_purchase_DAY7_Penicillin	visit_typeTelephone call	-0.099014831	0.905729275	0.790097424	1.038284007	0.301362265		NA
Patient	drug_purchase_DAY7_Penicillin	seasonwinter	-0.075084078	0.927665487	0.880240613	0.977645479	0.015609054	*	NA
Patient	drug_purchase_DAY7_Penicillin	restrict3during social restrictions:ageGroup4_4-19	0.129550311	1.13831638	0.885100675	1.463973779	0.50375012		0.389564927
Patient	drug_purchase_DAY7_Penicillin	restrict3after social restrictions:ageGroup4_4-19	-0.155891	0.855652451	0.754912855	0.969835276	0.039496634	*	3.307288485
Patient	drug_purchase_DAY7_Penicillin	restrict3during social restrictions:ageGroup4_20-59	0.58243192	1.79038722	1.347750562	2.378397373	0.000223474	*	0.697472066
Patient	drug_purchase_DAY7_Penicillin	restrict3after social restrictions:ageGroup4_20-59	-1.68141318	0.186110782	0.152556131	0.227045763	4.17E-60	*	0.719359882
Patient	drug_purchase_DAY7_Penicillin	restrict3during social restrictions:ageGroup4_60	0.764120493	2.147105151	1.501151291	3.071016597	0.000114939	*	0.836436861
Patient	drug_purchase_DAY7_Penicillin	restrict3after social restrictions:ageGroup4_60	-1.52149878	0.218384332	0.167875726	0.284089413	1.06E-28	*	0.844104384
Patient	drug_purchase_DAY7_Penicillin	restrict3during social restrictions:diag.combCough + Fever	0.275515331	1.317209298	0.846561665	2.049514414	0.396963716		0.389564927
Patient	drug_purchase_DAY7_Penicillin	restrict3after social restrictions:diag.combCough + Fever	-0.072197554	0.930347084	0.729169224	1.187029936	0.7199844		3.865224112
Patient	drug_purchase_DAY7_Penicillin	restrict3during social restrictions:diag.combFever	-0.089105359	0.914749192	0.719537084	1.162922804	0.634187087		0.389564927
Patient	drug_purchase_DAY7_Penicillin	restrict3after social restrictions:diag.combFever	-0.283988433	0.752775352	0.654455931	0.865865376	0.000260807	*	2.909645442
Patient	drug_purchase_DAY7_Cephalosporine	(Intercept)	1.267809005	3.553059294	2.50813605	5.03331163	5.78E-12	*	NA
Patient	drug_purchase_DAY7_Cephalosporine	restrict3during social restrictions	-0.621835504	0.536957944	0.280686552	1.027209289	0.13291293		NA
Patient	drug_purchase_DAY7_Cephalosporine	restrict3after social restrictions	-0.040122982	0.960671287	0.509069187	1.812895664	0.935640239		NA
Patient	drug_purchase_DAY7_Cephalosporine	ageGroup4_4-19	-0.02442557	0.975870321	0.677921207	1.404769275	0.935640239		NA
Patient	drug_purchase_DAY7_Cephalosporine	ageGroup4_20-59	0.332735465	1.394778281	1.01695291	1.912975945	0.090984599		NA
Patient	drug_purchase_DAY7_Cephalosporine	ageGroup4_60	0.798473451	2.222146124	1.589269493	3.107045985	1.35E-05	*	NA
Patient	drug_purchase_DAY7_Cephalosporine	diag.combCough + Fever	-0.020184318	0.980018022	0.684022604	1.40409881	0.935640239		NA
Patient	drug_purchase_DAY7_Cephalosporine	diag.combFever	-0.090258649	0.913694829	0.755750735	1.104647606	0.543794555		NA
Patient	drug_purchase_DAY7_Cephalosporine	genderFemale	0.03878648	1.039548496	0.9178806	1.177343845	0.710060307		NA
Patient	drug_purchase_DAY7_Cephalosporine	clinic_sectorRural	-0.405854194	0.666407326	0.535770273	0.828897658	0.000954342	*	NA
Patient	drug_purchase_DAY7_Cephalosporine	clinic_sectorBedouin	-0.410400858	0.663384274	0.568530159	0.774063941	8.55E-07	*	NA
Patient	drug_purchase_DAY7_Cephalosporine	visit_typeTelephone call	-0.818507368	0.441089548	0.370244548	0.52549049	4.29E-19	*	NA
Patient	drug_purchase_DAY7_Cephalosporine	seasonwinter	-0.10377719	0.901426122	0.802477611	1.012575357	0.167769055		NA
Patient	drug_purchase_DAY7_Cephalosporine	restrict3during social restrictions:ageGroup4_4-19	0.103951233	1.109546345	0.519857352	2.368136346	0.853282593		1
Patient	drug_purchase_DAY7_Cephalosporine	restrict3after social restrictions:ageGroup4_4-19	0.070358864	1.072893135	0.527208645	2.183385439	0.894814184		1
Patient	drug_purchase_DAY7_Cephalosporine	restrict3during social restrictions:ageGroup4_20-59	0.416077014	1.516002618	0.799938993	2.873049017	0.365582182		1
Patient	drug_purchase_DAY7_Cephalosporine	restrict3after social restrictions:ageGroup4_20-59	0.243690936	1.27594992	0.683379703	2.382347897	0.627486176		1
Patient	drug_purchase_DAY7_Cephalosporine	restrict3during social restrictions:ageGroup4_60	0.280461506	1.323740586	0.682838518	2.566183793	0.598003668		1
Patient	drug_purchase_DAY7_Cephalosporine	restrict3after social restrictions:ageGroup4_60	0.185997492	1.20441924	0.631418909	2.297406183	0.7199844		1
Patient	drug_purchase_DAY7_Cephalosporine	restrict3during social restrictions:diag.combCough + Fever	0.098342755	1.103340895	0.547551526	2.223281417	0.853282593		1
Patient	drug_purchase_DAY7_Cephalosporine	restrict3after social restrictions:diag.combCough + Fever	0.070132093	1.072649862	0.560685209	2.052092167	0.887515243		1
Patient	drug_purchase_DAY7_Cephalosporine	restrict3during social restrictions:diag.combFever	0.462578824	1.588164305	1.089588277	2.314879769	0.042412447	*	1.588164305
Patient	drug_purchase_DAY7_Cephalosporine	restrict3after social restrictions:diag.combFever	-0.146756223	0.863504454	0.623385313	1.196114067	0.573160304		1
Patient	drug_purchase_DAY7_Macrolide	(Intercept)	0.234555095	1.26434613	1.087937361	1.469359536	0.007144699	*	NA
Patient	drug_purchase_DAY7_Macrolide	restrict3during social restrictions	0.107182112	1.113136952	0.838755963	1.477275785	0.634187087		NA
Patient	drug_purchase_DAY7_Macrolide	restrict3after social restrictions	-1.119902099	0.326311739	0.258588873	0.411770816	3.66E-20	*	NA
Patient	drug_purchase_DAY7_Macrolide	ageGroup4_4-19	-0.193082025	0.824414348	0.717954286	0.946660576	0.018487469	*	NA
Patient	drug_purchase_DAY7_Macrolide	ageGroup4_20-59	-1.201203612	0.300831909	0.253276404	0.357316497	2.32E-41	*	NA
Patient	drug_purchase_DAY7_Macrolide	ageGroup4_60	-0.940619303	0.390385993	0.313199686	0.486594434	4.69E-16	*	NA
Patient	drug_purchase_DAY7_Macrolide	diag.combCough + Fever	-0.020634179	0.979577249	0.809185976	1.185848019	0.887515243		NA
Patient	drug_purchase_DAY7_Macrolide	diag.combFever	0.084366862	1.088027977	0.947966162	1.248783896	0.407209437		NA
Patient	drug_purchase_DAY7_Macrolide	genderFemale	-0.008386266	0.991648801	0.908913448	1.081915276	0.894814184		NA
Patient	drug_purchase_DAY7_Macrolide	clinic_sectorRural	-0.00339007	0.996615669	0.78859965	1.259501944	0.977357457		NA
Patient	drug_purchase_DAY7_Macrolide	clinic_sectorBedouin	-0.339215736	0.712328757	0.647865173	0.783206568	1.38E-11	*	NA
Patient	drug_purchase_DAY7_Macrolide	visit_typeTelephone call	0.22720181	1.25508313	0.990777083	1.589897154	0.13291293		NA
Patient	drug_purchase_DAY7_Macrolide	seasonwinter	0.053068084	1.054501437	0.965537958	1.151661902	0.416431242		NA
Patient	drug_purchase_DAY7_Macrolide	restrict3during social restrictions:ageGroup4_4-19	-0.326450393	0.721480165	0.516620678	1.007574126	0.125637214		1
Patient	drug_purchase_DAY7_Macrolide	restrict3after social restrictions:ageGroup4_4-19	-0.035538969	0.965085125	0.75106631	1.240089305	0.853282593		0.326311739
Patient	drug_purchase_DAY7_Macrolide	restrict3during social restrictions:ageGroup4_20-59	-0.364927731	0.694246822	0.465108475	1.036271484	0.159196087		1
Patient	drug_purchase_DAY7_Macrolide	restrict3after social restrictions:ageGroup4_20-59	0.345612163	1.412854552	0.96366	2.071433892	0.16241663		0.326311739
Patient	drug_purchase_DAY7_Macrolide	restrict3during social restrictions:ageGroup4_60	-0.714242874	0.489562632	0.282509967	0.848365009	0.030230982	*	0.489562632
Patient	drug_purchase_DAY7_Macrolide	restrict3after social restrictions:ageGroup4_60	-0.018051517	0.982110436	0.606912342	1.589259008	0.959277444		0.326311739
Patient	drug_purchase_DAY7_Macrolide	restrict3during social restrictions:diag.combCough + Fever	-0.120457317	0.886514925	0.542820864	1.447823334	0.762989253		1
Patient	drug_purchase_DAY7_Macrolide	restrict3after social restrictions:diag.combCough + Fever	0.110524751	1.116863992	0.782601847	1.593895008	0.710060307		0.326311739
Patient	drug_purchase_DAY7_Macrolide	restrict3during social restrictions:diag.combFever	-0.006427432	0.993593179	0.72593818	1.359933163	0.974033759		1
Patient	drug_purchase_DAY7_Macrolide	restrict3after social restrictions:diag.combFever	-0.038654213	0.962083327	0.747968679	1.23749076	0.853282593		0.326311739
